# Supplementary material for: Impact of the Dopant Species on the Thermomechanical Material Properties of Thermoelectric Mg2Si0.3Sn0.7
Source: Materials (Basel). 2022 Jan 20;15(3):779. doi: 10.3390/ma15030779 (PMC8836357; doi:10.3390/ma15030779)
Supplement: Supplementary file 1 [file materials-15-00779-s001.zip]

Archive with 1 entries (1 files):
- materials-1531544-supplementary.pdf
